# Supplementary material for: Trends in Liver Cirrhosis and Diabetes-Related Mortality Among Adults in the United States: A CDC WONDER Database Analysis (1999–2020)
Source: Life (Basel). 2025 May 25;15(6):852. doi: 10.3390/life15060852 (PMC12194481; doi:10.3390/life15060852)
Supplement: Supplementary file 1 [file life-15-00852-s001.zip]

Archive with 1 entries (1 files):
- life-3633433-supplementary.pdf
